# Supplementary material for: Intraspecific drought tolerance in Ugandan Coffea canephora for accelerated breeding selection
Source: PLoS One. 2026 May 26;21(5):e0349873. doi: 10.1371/journal.pone.0349873 (PMC13210392; doi:10.1371/journal.pone.0349873)
Supplement: S1 Table — Trt: treatment corresponding to Day 1 (WW) or Day 15 (DS); Min: minimum value of the trait within group (raw), Max: maximum value of the trait within group (raw), Mean ± SE: estimated marginal mean and standard error from the mixed model accounting for batch (emmeans); SD: standard deviation within group (raw); CV (%): coefficient of variation computed from raw values (raw). (CSV) [file pone.0349873.s003.csv]

Trait	ns(Day, df = 2)	Cluster: Geno	Batch	ns(Day, df = 2):Cluster: Geno
YII	16.94***	0.01ns	0.20***	0.52***
ETR	84670***	2668***	555.6***	5575.3***
gs	233400.4ns	1125.2*	488.7*	351.9ns
E	63.6***	0.12ns	0.14ns	0.99***
Fo.Fm	10.0***	0.05ns	0.16***	1.35***
Fv.Fm	13.7***	0.06ns	0.13***	1.94***
PI	1089.2ns	0.16ns	8.93***	19.6***
Fv.Fo	569***	1.31ns	5.35***	38.47ns
Chlo	2136.5***	250.3*	57.9ns	198.9*
PDLWP	1695.3ns	0.04ns	0.47ns	22***
